# Supplementary material for: The Memory-CD8+-T-Cell Response to Conserved Influenza Virus Epitopes in Mice Is Not Influenced by Time Since Previous Infection
Source: Vaccines (Basel). 2024 Apr 15;12(4):419. doi: 10.3390/vaccines12040419 (PMC11054904; doi:10.3390/vaccines12040419)
Supplement: Supplementary file 1 [file vaccines-12-00419-s001.zip]

Archive with 1 entries (1 files):
- vaccines-2939871-supplementary.pdf
